# Supplementary material for: Identification of Real-Life Mixtures Using Human Biomonitoring Data: A Proof of Concept Study
Source: Toxics. 2023 Feb 22;11(3):204. doi: 10.3390/toxics11030204 (PMC10058482; doi:10.3390/toxics11030204)
Supplement: Supplementary file 1 [file toxics-11-00204-s001.zip]

Archive with 1 entries (1 files):
- toxics-2164501-supplementary.pdf
